# Supplementary material for: The Effect of Postinduction Blood Glucose on Intraoperative Hypothermia
Source: Medicina (Kaunas). 2023 Feb 17;59(2):395. doi: 10.3390/medicina59020395 (PMC9959156; doi:10.3390/medicina59020395)
Supplement: Supplementary file 1 [file medicina-59-00395-s001.zip]

Archive with 1 entries (1 files):
- medicina-2178566-supplementary.pdf
